# Supplementary material for: Larvicidal Activity of Carbon Black against the Yellow Fever Mosquito Aedes aegypti
Source: Insects. 2022 Mar 20;13(3):307. doi: 10.3390/insects13030307 (PMC8954748; doi:10.3390/insects13030307)
Supplement: Supplementary file 1 [file insects-13-00307-s001.zip]

Archive with 1 entries (1 files):
- insects-1608891-supplementary.pdf
